# Supplementary material for: Oral Pathology in COVID-19 and SARS-CoV-2 Infection—Molecular Aspects
Source: Int J Mol Sci. 2022 Jan 27;23(3):1431. doi: 10.3390/ijms23031431 (PMC8836070; doi:10.3390/ijms23031431)
Supplement: Supplementary file 1 [file ijms-23-01431-s001.zip]

Archive with 1 entries (1 files):
- ijms-1557606-supplementary.pdf
